# Supplementary material for: Characterization of the Genetic Architecture for Fusarium Head Blight Resistance in Durum Wheat: The Complex Association of Resistance, Flowering Time, and Height Genes
Source: Front Plant Sci. 2020 Dec 23;11:592064. doi: 10.3389/fpls.2020.592064 (PMC7786293; doi:10.3389/fpls.2020.592064)
Supplement: Supplementary file 1 [file Table_1.xlsx]

## Sheet: Table S1
Table S1 Accession names, pedigree, ancestry proportion on inferred population structure at K=2, subpopulations, and mean value (LSM, least square means across years) of phenotypic traits. BD: Brandon; MD: Morden; IH: Indian Head; INC: incidence (%), SEV: severity (%), IND: index (%), calculated from (incidence X severity)/100; DTA: days to anthesis; HT: plant height (cm)
Acession Names	Pedigree	Origin	Ancestry proportion		Subpopulation	BD_INC	BD_SEV	BD_IND	MD_INC	MD_SEV	MD_IND	IH_INC	IH_SEV	IH_IND	MD_DTA	MD_HT
			Cluster 2	Cluster 1
Kahla	Landrace	Algeria	0.717	0.283	2	73.333	56.667	45.167	86.6667	66.6667	58.2083	45.25	18.5	4.85	62.3333	116.5
Kahla47	Landrace	Algeria	0.714	0.286	2	75	56.667	47.167	90	69.1667	62.4583	62.5	15.5	10.3	61	114.333
Pelissier	Landrace	Algeria	0.644	0.356	2	53.333	35.5	20.55	81.6667	73.3333	59.8333	25	23	3.025	61.3333	116.5
Hyperno	Kalka/Tamaroi	Australia	0.618	0.382	2	100	87.5	87.5	100	92.5	92.5	91.25	38.25	33.5	61.5	70.8333
Saintly	Tamaroi/WLYY9//WLYY96a1773	Australia	0.587	0.413	2	100	97.5	97.5	100	96.6667	96.6667	93.75	42.5	39.5	61	73.4167
Heli-73	T.dicoccum-161/Helidur*2	Austria	0.963	0.037	2	85.833	59.667	53.958	93.75	66.25	62.5	73.75	31.75	22.15	58.9406	108.5
Heli-7	T.dicoccum-161/Helidur*2	Austria	0.767	0.233	2	8.333	21	1.427	37.5	31.25	13.75	8.143	16.555	3.194	66.1906	113.5
I17-90-1	Helidur/T.dicoccoides_Mt.Hermon#22/Helidur	Austria	0.884	0.116	2	69.167	41.667	28	83.75	56.25	48.75	10.25	5.75	0.53	63.1906	100
Heli-106-9	T.dicoccum-161/Helidur*2	Austria	0.943	0.057	2	0	0	0	18.75	13.75	2.25	-18.042	7.693	1.404	62.3667	127
I19-94-1	Helidur/T.dicoccoides_Mt.Gerizim#36/Helidur	Austria	0.867	0.133	2	89.653	60.448	56.735	92.5	70	65.25	56.534	27.858	13.336	61.4406	109
A0022&D284	Strongfield/Blackbird	Canada	0.472	0.528	1	45	43	24.9	70	55.8333	39.125	38.75	12.25	3.8	65.1667	93.1667
A0465&AG014	Sachem/Strongfield	Canada	0.45	0.55	1	98.333	81.667	80.5	96.6667	76.6667	74.5833	62.5	16.75	9.5	60.1667	67.6667
A0509&AB054	DT771/Strongfield	Canada	0.001	0.999	1	60.833	30	17.958	67.5	60	44	9	7.25	0.7	63.8333	96.8333
A0520-HD04	DT783/A0132&AX052	Canada	0.043	0.957	1	93.333	38.167	36.417	90	70.8333	64.0417	48.75	22	7.488	62.1667	93.0833
A0580-D12L03	DT696/A0200H-056/3/Langdon-Dic3A//SC9475-CX1*2/ND2710	Canada	0.409	0.591	1	96.667	58	56.75	90.8333	69.1667	63.2083	57.5	25.5	13.75	60.1667	93.1667
A0580-D13D04	DT696/A0200H-056/3/Langdon-Dic3A//SC9475-CX1*2/ND2710	Canada	0.441	0.559	1	85.833	39.667	34.383	90.8333	60	54.4583	57.5	23.5	15.088	59.3333	95.5
A0611&AB009	A0132&CE054/Strongfield	Canada	0	1	1	82.5	36.167	33.192	82.5	55	46.5833	43.75	11.75	5.05	64.8333	96.0833
A1200J-101	Selection from DT802 subjected to WSMV to elicit epigenic FHB resistance	Canada	0	1	1	90.833	42.5	39.083	86.6667	65	57.2083	35.5	17.25	7.798	62	92.25
Kyle	6962-92-8-5/6965-494-1	Canada	0.16	0.84	1	75	47.333	39.333	92.5	73.3333	67.7917	60.987	15.903	9.75	60.6667	105.167
CDC Fortitude	CDC Verona/DT732	Canada	0.224	0.776	1	91.667	59.333	56.5	91.6667	70.8333	65.5	65	20	14.55	60.8333	88.75
A0022&D368	Strongfield/Blackbird	Canada	0.429	0.571	1	70	51.333	39.525	75.8333	62.5	47.5417	43.75	14.75	6.588	60.6667	90.25
A0517-FT02	DT778/A0048-PV05	Canada	0.006	0.994	1	95	57.5	55.208	95	70.8333	67.4167	66.25	15.25	10.425	61.8333	91.1667
A0308-QE02A	DT722/G9574-AZ3E//9767A-124E	Canada	0.334	0.666	1	68.333	54.833	41.117	80.8333	72.5	59.2917	53.75	23	10.9	63.6667	84.1667
A0506&AJ039	DT769/DT751	Canada	0.241	0.759	1	94.167	63.333	60.5	94.1667	71.6667	67.3333	71.25	22.25	13.125	60.5	93.3333
A1200H-002	Selection from Transcend subjected to WSMV to elicit epigenic FHB resistance	Canada	0	1	1	90	45.333	41.1	87.5	70.8333	61.5833	57.5	13.25	6.213	62.3333	101.833
A0506&AH021	DT769/DT751	Canada	0.254	0.746	1	90.833	59.833	57.167	93.3333	73.3333	68.5	57.5	14.75	6.088	61.1667	93.4167
A1200H-003	Selection from Transcend subjected to WSMV to elicit epigenic FHB resistance	Canada	0	1	1	85	37.5	33.417	77.5	62.5	50.0833	67.5	15.25	9.4	63.7185	103.833
A0308-NM02B	DT722/G9574-AZ3E//9767A-124E	Canada	0.354	0.646	1	83.333	53.833	45.042	82.5	73.3333	60.75	54	15.75	9.828	63.5	79.5
Brigade	DT513/9366-BS*1	Canada	0.001	0.999	1	70.833	34.167	25.375	68.3333	40.8333	29.375	25	4.75	1.725	65.8333	99.25
A1200J-102	Selection from DT802 subjected to WSMV to elicit epigenic FHB resistance	Canada	0	1	1	92.5	40.167	37.542	88.3333	69.1667	61.4167	19.25	10.5	3.005	60.8333	96.1667
CDC Desire	D40-2237/DT712	Canada	0.061	0.939	1	100	77.5	77.5	96.6667	80	77.3333	81.489	43.295	33.62	60.8333	92.3333
A0433-GW05	A0042-MF03/DT749	Canada	0.067	0.933	1	74.167	40.667	33.208	80.8333	72.5	58.7917	40	12.25	5.2	63	91.8333
A0318-FD*04	A9805-DG*2/9689C-AH4A	Canada	0.017	0.983	1	92.5	45.167	42.875	89.1667	65.8333	58.75	48.75	19.25	6.263	61.1667	94.4167
A0453-AX01	A0200G-063/Strongfield//DT749	Canada	0.069	0.931	1	86.667	52.167	46.333	89.1667	75	67.1667	64	18.5	14.275	61.8333	98.1667
A1200J-104	Selection from DT802 subjected to WSMV to elicit epigenic FHB resistance	Canada	0	1	1	94.167	51.333	49	89.1667	65.8333	59.1667	37.5	13.75	4.675	62.1667	93.1667
A1200H-005	Selection from Transcend subjected to WSMV to elicit epigenic FHB resistance	Canada	0	1	1	89.167	45.5	39.917	91.6667	64.1667	58.75	52.75	11.75	5.788	61	96.9167
A0527-BN03	A9927-MV5C/DT779//DT776	Canada	0.168	0.832	1	94.167	56	54.083	95	71.6667	68.2083	61.25	13.5	6.163	60.5	93.3333
A0434-ER01	DT746/DT749	Canada	0.061	0.939	1	80	42.667	36.8	79.1667	59.1667	47.4167	53.75	18.25	7.863	63.6667	91.1667
A1200K-209	Selection from DT802 subjected to WSMV to elicit epigenic FHB resistance	Canada	0	1	1	99.167	47.5	47.292	94.1667	64.1667	60.375	39.389	11.555	5.336	61	92.8333
A0527-CF02	A9927-MV5C/DT779//DT776	Canada	0.251	0.749	1	92.5	57.5	54.417	88.3333	65.8333	58.7917	58.75	13	8.075	62.1667	81
A1200J-103	Selection from DT802 subjected to WSMV to elicit epigenic FHB resistance	Canada	0	1	1	95.833	53.833	52.375	94.1667	59.1667	56.0833	37.5	14.75	5.113	60.8333	90.1667
A0022&D481	Strongfield/Blackbird	Canada	0.347	0.653	1	93.333	67.667	63.5	90	70	63.0833	66.25	13.5	9.125	60.5	102.5
Enterprise	9488C-CK2/Strongfield	Canada	0.005	0.995	1	94.167	59.333	56.708	90.8333	61.6667	56.625	41.25	18.75	8.3	61	100.167
A0512-JC01C	A0040-DW02/A9927-HE4D//DT776	Canada	0.036	0.964	1	46.667	27.167	14.383	71.6667	48.3333	34.4167	40	25	5.163	67.6667	102.333
DT867	DT787/DT776//DT814	Canada	0.107	0.893	1	91.667	58.667	54.967	95.8333	77.5	74.2083	83.75	15.25	11.8	60.8333	94.6667
Eurostar	G9575B-AA09C/DT498//DT691	Canada	0.264	0.736	1	68.333	32.667	27.117	73.3333	51.6667	39.9167	47.5	16.75	5.013	63.8333	153.167
A0132&CB019	DT707/DT696	Canada	0.001	0.999	1	61.667	18.167	11.6	73.3333	60	44.2917	7.5	6	0.6	63.5	98.1667
DT707	8774-CR3A/8982-TB04	Canada	0	1	1	94.167	57.333	54.917	95	77.5	73.75	70	26.25	17.575	61.6667	93
DT696	DT618/DT637//Kyle	Canada	0.001	0.999	1	48.333	19	9.117	74.1667	52.5	40.7083	16.25	21.75	3.263	63	103.583
Transcend	DT707/DT696	Canada	0	1	1	80.833	36	31.683	90.8333	62.5	57.0417	57.5	13	8.925	61.3333	99.3333
DT828	Commander/G9574-AZ3E//9767A-124E	Canada	0.348	0.652	1	88.333	54.167	49.5	91.6667	79.1667	72.7083	60	19	9.25	62.1667	80.1667
DT849	DT769/DT751	Canada	0.147	0.853	1	98.333	52.167	51.458	90.8333	69.1667	63.0417	65	17.5	13.35	62.8333	91.25
AC Navigator	Kyle/Westbred 881	Canada	0.002	0.998	1	100	85	85	91.6667	77.5	71.25	76.25	19	12.975	60.1667	84
DT845	DT769/DT751	Canada	0.12	0.88	1	96.667	53	52.167	90.8333	66.6667	60.7083	46.25	13.5	3.663	61.3333	92.75
DT839	DT749/DT712	Canada	0.036	0.964	1	82.5	45.167	38.6	85	64.1667	54.8333	53.75	12.25	5.463	62.1667	96.5833
CDC Alloy	Strongfield/Brigade	Canada	0	1	1	84.167	41.833	36.55	91.6667	63.3333	58.4167	46.25	16.75	6.875	61	96.1667
AAC Current	9667B-AA4/DT704//Strongfield	Canada	0.019	0.981	1	98.333	51.667	51.083	92.5	74.1667	69	58.75	17.5	10.4	62.1667	98.8333
AC Avonlea	SC8267-AD2A/D84065	Canada	0	1	1	98.333	69.833	69	95	71.6667	68.25	72.5	19.25	13	61	94.1667
A1100E-101	WUH3/4/HYDRANASSA30/SILVER_5//LYMNO_8/3/ATIL/7/4*ECO/CMH76A.722//BIT/3/ALTAR 84/4/AJAIA_2/5/KJOVE_1/6/MALMUK_1/SERRATOR_1	CIMMYT	0.746	0.254	2	85.833	54.167	48.708	93.3333	65	61.25	18.75	13.5	3.363	63	74.8333
A1100E-102	WUH3/4/HYDRANASSA30/SILVER_5//LYMNO_8/3/ATIL/7/4*ECO/CMH76A.722//BIT/3/ALTAR 84/4/AJAIA_2/5/KJOVE_1/6/MALMUK_1/SERRATOR_1	CIMMYT	0.734	0.266	2	89.167	69	61.167	89.1667	77.5	69.7917	58.75	18	8.55	64.5	76.9167
Lakota	Sentry//LD379/LD357	USA	0.234	0.766	1	86.667	46.667	42.083	88.3333	70	61.75	66.25	24	17.013	60.6667	110.667
Caparoi	LY2.6.3/930054	Australia	0.683	0.317	2	100	95	95	97.5	89.1667	87.0417	76.25	27.25	19.788	60.8333	72.25
R7x61x1	I19-94-1/Durobonus//SZD1029K/Heli94	Austria	0.996	0.004	2	96.667	64.667	63.292	95	70	66.5	63.75	21	11.4	59.9406	97.25
P33x26	DBC-480-1/Durobonus	Austria	1	0	2	35.833	56.333	20.367	88.75	75	66.375	13.75	17.5	6.5	61.9406	109
DBC-480-1	Sumai-3/Semperdur*4	Austria	1	0	2	48.333	35.333	19.883	83.75	56.25	47.6875	4	7.5	0.95	61.1906	109.75
P17x38	DBC-480-1/Karur	Austria	0.87	0.13	2	45	24.667	9.267	81.25	52.5	42.625	2.493	4.925	2.433	62.1906	85.5
DBC-144-12-15	Sumai-3/Semperdur*4	Austria	0.999	0.001	2	60	36.833	24.75	95	68.75	65.375	15	12.5	3.5	61.6906	104.5
P17x54	DBC-480-1/Karur	Austria	0.838	0.162	2	99.167	68.333	67.583	96.25	72.5	69.8125	73.75	16.25	10.575	60.6906	77
Heli-52-5	T.dicoccum-161/Helidur*2	Austria	0.968	0.032	2	86.667	47.5	45.167	93.75	60	56.8125	52.5	10.25	8.45	59.4406	86.75
P32x11	DBC-480-1/Durobonus	Austria	1	0	2	56.58	40.115	26.252	87.5	62.5	55.5	15	17.5	5.625	62.1906	108.75
P17x29	DBC-480-1/Karur	Austria	0.802	0.198	2	91.667	63.167	61.083	95	63.75	60.6875	71.25	13.25	8.2	60.1906	83.75
P32x21	DBC-480-1/Durobonus	Austria	1	0	2	48.333	28.667	19.133	92.5	71.25	66.25	7.5	8.75	1.438	60.6906	106.75
I18-14-1	T.dicoccoides_Mt.Hermon#22/Helidur*2	Austria	0.844	0.156	2	94.167	76.667	73.125	91.25	61.25	57.125	61.25	31.75	15.9	59.1906	109.75
R2x46x1	Heli94/Karur//SZD1029K/DBC-480-1	Austria	0.901	0.099	2	100	68.333	68.333	96.25	77.5	74.9375	52.5	14.25	5.625	63.4406	81
DBC-144-12-5	Sumai-3/Semperdur*4	Austria	0.999	0.001	2	44.167	15.167	9.083	90	63.75	58	5	8.75	1.75	61.4406	108
P32x36	DBC-480-1/Durobonus	Austria	1	0	2	33.833	30.167	12.985	92.5	66.25	61.375	7.5	10	1.75	61.1906	79.25
Heli-64-7	T.dicoccum-161/Helidur*2	Austria	0.992	0.008	2	59.167	43.333	29.75	85	51.25	44.9375	51.25	15.5	7.375	60.9406	107.5
Flora-10	T.dicoccum-161/Floradur*2	Austria	0.846	0.154	2	65	54.333	40.817	78.75	63.75	48.9375	32.5	18	7.013	62.4406	96
Flora-66-2	T.dicoccum-161/Floradur*2	Austria	0.848	0.152	2	33.333	18.333	6.683	62.5	31.25	20.5	5.5	16	1.998	63.9406	105.75
DBC-480-fam-3	Sumai-3/Semperdur*4	Austria	1	0	2	40.833	24	9.625	78.75	46.25	37.25	5	5	0.625	60.9406	107.25
DBC-144-12-14	Sumai-3/Semperdur*4	Austria	0.999	0.001	2	65	28	21.792	91.25	71.25	65.0625	5.75	15.5	2.548	61.6906	107.25
P32x51	DBC-480-1/Durobonus	Austria	1	0	2	36.667	19	11.517	66.25	58.75	39.375	2.493	4.925	2.433	64.4406	111.25
P32x40	DBC-480-1/Durobonus	Austria	1	0	2	62.5	33.5	23.325	70	46.25	32.6875	6.25	6.25	1.063	62.6906	110.5
R14x4x1	SZD1029K/I19-94-1//DBC-480-1/Karur	Austria	0.829	0.171	2	86.667	56.333	49.633	91.25	60	55.25	39	9.75	2.863	60.6906	114.25
DBC-480-10-2	Sumai-3/Semperdur*4	Austria	1	0	2	30.273	18.734	10.447	71.25	40	29.875	1.25	1.25	0.063	62.1906	86.75
P32x23	DBC-480-1/Durobonus	Austria	1	0	2	50	38.167	20.6	83.75	63.75	53.1875	5	6.25	0.688	65.1906	104.5
P32x32	DBC-480-1/Durobonus	Austria	1	0	2	85	50.167	42.25	86.25	52.5	45.6875	13.75	15.5	3.463	60.1906	100.75
Heli-9-9	T.dicoccum-161/Helidur*2	Austria	0.907	0.093	2	44.167	26.667	11.917	47.5	35	20.875	7.5	16.75	1.713	62.1906	104.75
R11x44x1	Heli94/Karur//SZD1029K/DBC-480-1	Austria	0.861	0.139	2	83.333	42.833	36.042	90	56.25	51.75	55	16.25	7.438	60.9406	95.25
R7x56x1	I19-94-1/Durobonus//SZD1029K/Heli94	Austria	0.884	0.116	2	85.833	58.167	52.192	87.5	56.25	49.875	16.75	18	3.255	63.4406	92.75
Flora-6-11	T.dicoccum-161/Floradur*2	Austria	0.815	0.185	2	95.833	67.5	65.667	97.5	71.25	69.5	57.5	16.75	6.975	60.4406	86.75
Heli94	T.dicoccum-161/Helidur*2	Austria	0.994	0.006	2	43	32.333	23.793	75	48.75	39.875	25	9.75	2.425	62.1906	110
P48x34	DBC-480-1/SZD1029K	Austria	0.95	0.05	2	14.333	9.333	2.913	46.25	28.75	12.875	2.75	26.25	2.513	61.4406	96.25
P49x57	DBC-480-1/SZD1029K	Austria	0.919	0.081	2	54.167	29.5	15.45	76.25	37.5	30.375	2.5	13.75	0.688	60.9406	103.75
R11x15x1	Heli94/Karur//SZD1029K/DBC-480-1	Austria	0.853	0.147	2	93.333	67.5	62.917	93.75	63.75	59.8125	66.25	21.5	13.65	61.1906	98.25
R11x26x1	Heli94/Karur//SZD1029K/DBC-480-1	Austria	1	0	2	44.167	10.5	6.233	80	51.25	42.6875	3.75	8.75	0.563	61.4406	101.75
R11x28x1	Heli94/Karur//SZD1029K/DBC-480-1	Austria	0.887	0.113	2	7	3.333	0.517	68.75	22.5	17.625	2.5	2.5	0.125	68.4406	113.25
R11x38x2	Heli94/Karur//SZD1029K/DBC-480-1	Austria	0.814	0.186	2	85	44.667	41.083	91.25	51.25	46.75	36.75	21.75	9.348	60.6906	104.5
A0022&C287	Strongfield/Blackbird	Canada	0.495	0.505	1	85	56.667	52.333	89.1667	62.5	56.125	67.5	20	14.25	61.3333	94.5
CDC Credence	DT712/DT763//DT773	Canada	0.002	0.998	1	76.667	29.667	22.367	79.1667	61.6667	49.5417	41.25	10.75	3.45	61.3333	97.5
DT848	DT769/DT751	Canada	0.153	0.847	1	94.167	55.167	53	95	74.1667	70.4583	66.25	20.25	13.075	60.5	91.3333
A1200K-208	Selection from DT802 subjected to WSMV to elicit epigenic FHB resistance	Canada	0	1	1	98.333	52.5	52	91.6667	65.8333	61.0833	21.25	12	2.875	60.8333	92.8333
A1400C-023	PLAC 1485 / PI 94725 F2	Canada	0.714	0.286	2	100	80	80	98.3333	84.1667	82.8333	66.25	25.25	18.8	61.8333	86.75
A0580-D53H02	DT696/A0200H-056/3/Langdon-Dic3A//SC9475-CX1*2/ND2710	Canada	0.476	0.524	1	48.333	29.833	20.342	62.5	41.6667	28.2917	10.25	9.25	1.5	65.8333	106.667
A0937-JA01	DT829/DT809	Canada	0.001	0.999	1	97.5	62.333	60.667	92.5	69.1667	64.25	70	16	9.825	63	91.6667
DT802	DT707/DT696	Canada	0	1	1	92.5	51.167	48.208	90.8333	67.5	61.75	36.5	21.25	7.405	61.6667	89.3333
CDC Carbide	DT712/DT780	Canada	0.001	0.999	1	93.333	60.167	56.542	92.5	73.3333	67.9583	73.75	26.75	17.063	60.5	91.3333
Strongfield	8774-CR3A/8982-TB04	Canada	0	1	1	97.5	61.333	60.292	95	74.1667	70.625	62.5	19.75	10.013	60.8333	90.1667
AAC Marchwell	A0039&DB764D18/Strongfield	Canada	0	1	1	82.5	47.667	40.3	87.5	66.6667	58.25	61.25	15.25	8.85	62.3333	90.9167
A0611-DZ03	A0132&CE054/Strongfield	Canada	0	1	1	69.167	26.5	18.208	71.6667	52.5	39.9583	25.25	8	2.138	63.8333	96.5
A1005-PR06	DT829/DT833//DT801	Canada	0.004	0.996	1	90.833	57.5	53.333	89.1667	59.1667	53.2917	36.5	20	7.988	61.3333	99
AAC Durafield	A9822-LH1/DT735//DT712	Canada	0.002	0.998	1	97.5	67.5	66.25	95	69.1667	65.8333	57.5	16.75	7.725	61	92.3333
AAC Raymore	9675-AP2/DT732//Strongfield	Canada	0.105	0.895	1	93.333	57.167	54.833	95.8333	72.5	69.6667	62.5	14.25	8.45	61	91.1667
A1150-DBB03	A0262&AM050/A0434-ER01//A0537-AG03/A0463&AV013	Canada	0	1	1	96.667	56.667	55.667	95	76.6667	72.9583	71.25	18.75	12.325	60.8333	94.8333
D04X.84.088	BGRC3487/2*DT735	Canada	0.125	0.875	1	90	40.667	36.667	92.5	57.5	53.9375	30.69	10.903	4.377	60.4406	98
A1133-GD03	A0463&AV013/A0537-AG03//DT809	Canada	0.019	0.981	1	96.667	46	45.033	92.5	70.8333	65.6667	60	23	11.25	61.8333	91.25
A1133-LC03	A0463&AV013/A0537-AG03//DT809	Canada	0.002	0.998	1	91.667	51	48.267	92.5	69.1667	64.0417	54.5	10.5	6.3	63.1667	97.6667
A0518-AD03	A0132&BR021/DT778	Canada	0.001	0.999	1	99.167	59.333	58.875	88.3333	70	62.8333	59	15.25	8.588	62	90.9167
A1400C-002	Vernal/94 SM-768//EdmoreF2	Canada	0.637	0.363	2	50.833	52.167	31.5	55	62.5	34.3333	50	23.5	10.175	65.5	98.5
A0935-KN04	Eurostar/DT809	Canada	0.106	0.894	1	95	54.833	53.117	93.3333	65.8333	61.25	67.5	19	10.15	61.1667	96.5
CDC Verona	D95253/D95116	Canada	0.303	0.697	1	85.833	54	46.625	94.1667	61.6667	58.125	61.25	11.75	6.625	60.6667	94.0833
A0709-BX05	A0262&AM050/Strongfield	Canada	0.094	0.906	1	91.667	54.5	51.25	93.3333	72.5	68.125	68.75	17.75	10.325	60.8333	91.6667
CDC Vivid	DT529/9468-DQ*3//DT712	Canada	0.032	0.968	1	98.333	65.333	64.5	90.8333	71.6667	65.625	75	25.75	18.35	61.5	92
DT865	DT814/DT794//DT809	Canada	0.082	0.918	1	98.333	67.5	66.583	95	80.8333	76.7083	66.25	25.5	13.45	60.3333	97.8333
A1133-GD07	A0463&AV013/A0537-AG03//DT809	Canada	0.001	0.999	1	94.167	47.5	45.417	95	74.1667	70.375	55	15	6.113	61.3333	96
A1150-DAP05	A0262&AM050/A0434-ER01//A0537-AG03/A0463&AV013	Canada	0.041	0.959	1	97.5	62.167	61.333	95	75.8333	72.2917	50	19.5	11.75	59.6667	92.1667
DT814	9589-DK5D/9667B-AA3//DT720	Canada	0.199	0.801	1	97.5	51.5	50.583	94.1667	75	70.6667	81.25	33.25	25.55	61	90.3333
DT874	DT801/DT776//A0308-EA01E	Canada	0.17	0.83	1	98.333	65.5	64.833	99.1667	74.1667	73.5	77.5	19	13.825	61.3333	97.5
A0928-AX02	A0508&AC038/A0457-EB04//Strongfield	Canada	0.041	0.959	1	98.333	60.333	59.667	94.1667	77.5	73	70	24.5	20.05	61.1667	92.6667
DT873	DT814/DT794//DT809	Canada	0.175	0.825	1	92.5	49.833	46.642	90.8333	65.8333	59.5	66.25	18.25	12.425	60.1667	94.8333
AAC Cabri	A9918-LX2B/Strongfield	Canada	0.081	0.919	1	86.667	47.167	41.933	82.5	69.1667	56.875	61.786	11.555	7.184	62	96.8333
A1125-DW04	DT809/DT561//Transcend	Canada	0.008	0.992	1	83.333	64.667	50.417	94.1667	78.3333	73.75	70	16.5	9.875	60.3333	97.3333
DT837	A9821-JL5/DT732//DT726	Canada	0.085	0.915	1	99.167	64.5	64.208	96.6667	75.8333	73.6667	77.5	24	16.7	60.5	85.75
DT877	A0345&BE010/DT809	Canada	0.001	0.999	1	95	60.833	59.583	94.1667	69.1667	65.4167	58.75	15.25	7.263	59.8333	92.6667
A0132&CE054	DT707/DT696	Canada	0.001	0.999	1	43.333	24.833	18.192	77.5	48.3333	38.9583	11.25	5.5	0.713	63	98.6667
DT809	A9900H-069/Strongfield//Strongfield	Canada	0.001	0.999	1	100	64.5	64.5	95.8333	72.5	69.3333	62.5	21	12.125	61.5	98.1667
AAC Grainland	A0463&AP018/DT801	Canada	0.001	0.999	1	90.833	53.833	49.875	93.3333	64.1667	60.5417	61.25	19.5	9.175	61.5	93
A1133-LC02	A0463&AV013/A0537-AG03//DT809	Canada	0.002	0.998	1	87.5	49.5	45.033	93.3333	62.5	58.6667	58.75	15.25	8.638	62	92.8333
A0518-HQ05	A0132&BR021/DT778	Canada	0.002	0.998	1	86.667	41	37.758	88.3333	60.8333	53.625	63.75	17	11.325	63	94
DT863	A0138-CQ01/DT812	Canada	0.002	0.998	1	96.667	71.667	70.333	95.8333	80	76.8333	90	31.25	28.375	60.3333	89.6667
A0820-NZ07	A0302&AJ060/DT801//DT787	Canada	0.075	0.925	1	80.833	56	46.875	91.6667	56.6667	52.5	56.5	22.5	16.138	61.8333	93.8333
A0022&C555	Strongfield/Blackbird	Canada	0.418	0.582	1	90.833	59.333	56.792	91.6667	66.6667	61.2083	58.006	21.336	16.355	59.8333	100.167
DT871	DT814/DT794//DT809	Canada	0.128	0.872	1	96.667	67.333	65.667	92.5	75.8333	70.2083	56.25	20.25	8.55	60.8333	95.6667
DT812	DT721/Commander//DT720	Canada	0.252	0.748	1	92.5	64.167	60.792	88.3333	66.6667	59.4583	68.887	21.123	11.588	60.6667	92
DT858	A0400E-060/A0267&AA009//DT805	Canada	0.203	0.797	1	90.833	51	49.042	92.5	66.6667	61.75	63.75	15.75	10.325	61	92.25
A0132&BR021	DT707/DT696	Canada	0.004	0.996	1	94.167	49.167	46.792	92.5	64.1667	59.6667	66.25	17	9.25	64.6667	90.5833
DT864	A0138-CQ01/DT812	Canada	0.067	0.933	1	96.667	70.167	68.667	95	76.6667	72.8333	75	17.75	12.225	60.5	95.5
A1400C-029	Edmore / PI 94725 F2	Canada	0.167	0.833	1	95	54.167	51.75	85	77.5	66.2917	60	17	10.075	63.1667	93.3333
A0805-JL04	Strongfield/UC1113-GPC//DT819	Canada	0.258	0.742	1	86.667	40.333	35.65	87.5	65.8333	57.875	57.5	19.5	11.3	64.1667	85.0833
CDC Precision	DT540/DT724//A9909-JC3B	Canada	0.142	0.858	1	91.667	46.667	44.458	85	58.3333	49.8333	68.75	14.25	11.963	62.1667	93.25
D04X.84.030	BGRC3487/2*DT735	Canada	0.275	0.725	1	70	26.833	20.633	62.5	35	22	16.25	10	1.875	63.1906	114.5
DT879	A0423-MG01/A0580-D12L03//DT809	Canada	0.039	0.961	1	97.5	62.833	61.292	95	70.8333	67.6667	72.5	16.75	12.525	60.3333	87.6667
AAC Stronghold	DT805/DT795	Canada	0.109	0.891	1	97.5	57.167	56.208	92.5	70	64.9167	70	20	13.625	61	91.6667
DT868	DT787/DT776//DT814	Canada	0.148	0.852	1	95	51	48.5	89.1667	65	58.2083	65	20	11.625	61.116	92.3333
CDC Dynamic	CDC Verona/DT742//Strongfield	Canada	0.092	0.908	1	80.833	35.833	29.083	90	68.3333	62.3333	51.25	7.75	4.1	62.3333	97.5
DT869	A0302&AJ060/DT801//DT787	Canada	0.124	0.876	1	97.5	59.167	58.417	89.1667	76.6667	68.5	61.25	20.5	11.525	61.6667	95.5833
DT870	A0302&AJ060/DT801//DT787	Canada	0.003	0.997	1	96.667	47.333	45.975	85	55	48	63.75	21.75	12.65	63.5	91.9167
A1400C-013	94 SM-768/PI 94725//EdmoreF2	Canada	0.607	0.393	2	51.667	47.167	30.258	75.8333	69.1667	51.875	15	22.5	4.525	63.6667	101.333
A1400C-019	Vernal/94 SM-756	Canada	0.647	0.353	2	52.5	65	36.333	85	75	64.3333	19	23.5	6.78	65.3333	91
DT875	DT801/DT776//A0308-EA01E	Canada	0.257	0.743	1	99.167	75	74.375	93.3333	77.5	72.2083	80	18.5	16	60.6667	88.3333
A1024-LP01	DT813/DT809//DT838	Canada	0.057	0.943	1	86.667	37.167	33.25	89.1667	65.8333	58.7917	51.25	18.25	6.363	61.8333	99
A1133-HD06	A0463&AV013/A0537-AG03//DT809	Canada	0.004	0.996	1	97.5	49.167	48.333	87.5	65	56.875	76.25	19.5	13.188	62.3333	96.5833
DT855	DT789/DT790	Canada	0.001	0.999	1	93.333	46.167	43.667	95	67.5	64.2083	66.25	22.75	11.125	60.3333	94.25
AAC Congress	DT789/DT790	Canada	0.005	0.995	1	90.833	45.167	41.667	94.1667	69.1667	65.0833	43.75	10.75	3.8	62	97.8333
DT857	DT789/DT790	Canada	0.001	0.999	1	89.167	49.833	46.458	95	65	61.875	60	14.75	6.75	61.3333	94.8333
DT861	DT805/DT795	Canada	0.142	0.858	1	90.833	61.667	56.917	92.5	70	64.625	75	21	13.25	61	92
DT866	DT776/A0215-CY02	Canada	0.142	0.858	1	92.5	49.333	46.975	87.5	68.3333	59.8333	60	15.5	7.85	62	92.6667
A1400C-021	Plac 1485/PI 94725	Canada	0.684	0.316	2	95.833	62.5	60.667	96.6667	73.3333	71.4167	72.5	22.25	14.35	60.6667	87.3333
A0922-BQ06	A0345&BE010/DT833//DT809	Canada	0.001	0.999	1	85	40.333	35.667	86.6667	63.3333	55	60.5	10.5	6.1	62.3333	98
DT880	DT801/DT809	Canada	0	1	1	89.167	44.333	39.5	89.1667	58.3333	52.2917	47.5	13.5	5	61.1667	100.583
A0262&AM050	9767A-124B/DT733	Canada	0.377	0.623	1	97.5	70.833	69.833	95.8333	81.6667	78.25	67.5	20.5	13.55	60	95.3333
AAC Spitfire	Sachem/Strongfield//DT757	Canada	0.067	0.933	1	99.167	60.5	59.875	95.8333	66.6667	64.5833	62.5	21	13.675	61.3333	95.5
DT859	DT789/DT790	Canada	0.002	0.998	1	93.333	42.833	40.417	93.3333	65.8333	61.625	53.75	19.5	4.7	61.6667	90.8333
DT872	DT814/DT794//DT809	Canada	0.119	0.881	1	95.833	65.667	64.125	97.5	82.5	80.3333	70	17.25	12.375	61	91.4167
A0709-CT01	A0262&AM050/Strongfield	Canada	0.002	0.998	1	94.167	60.833	56.75	95.8333	80.8333	77.4583	60	15.5	7.375	60.8333	94.0833
A1400C-016	Pai Toborochi / PI 94725 F2	Canada	0	1	1	98.333	57.333	56.917	95	75.8333	72.25	65	19	13.25	61	94.3333
A1400C-017	Edmore/Plac 1485	Canada	0.575	0.425	2	99.167	81.667	81.25	97.5	80.8333	78.7917	95	32.75	31	62.8333	60.4167
A1400C-026	Maringa/PI 94725//EdmoreF2	Canada	0.589	0.411	2	60.833	47.5	30.5	73.3333	68.3333	49.9167	39	5.5	2.338	64	100.583
DT876	DT817/A0361&AE007//A0215-CY02	Canada	0.093	0.907	1	97.5	59.833	58.833	96.6667	75	72.5417	47.5	23	12.25	60.6667	93.0833
DT803	9661-AF1D/9586-CL5A//Strongfield	Canada	0.053	0.947	1	96.667	56.833	55.042	92.5	68.3333	63.5833	63.75	15.5	10.625	63	90
A1100G-737	USDA595/3/D67.3/RABI//CRA/4/ALO/5/HUI/YAV_1/6/ARDENTE/7/HUI/YAV79/8/POD_9/9/ADAMAR_15//ALBIA_1/ALTAR 84/3/SNITAN	CIMMYT	0.662	0.338	2	96.667	85	83.042	98.3333	84.1667	82.8333	55	22.5	13.063	63.1667	72.8333
CIRNO C 2008	SOOTY_9/RASCON_37//CAMAYO	CIMMYT	0.638	0.362	2	100	89.167	89.167	98.3333	81.6667	80.3333	80	26.5	18.5	66.6667	70.6667
Blackbird	Landrace (T. carthlicum)	France	0.738	0.262	2	82.5	52.5	45.917	90	75	67	43.75	20	9.463	60.6667	96.5833
TG3487	Landrace (BGRC3487; T. dicoccum)	Germany	0.791	0.209	2	3.333	17.5	1.75	40	25.8333	19.9583	0	0	0	68.5	126.667
A0900C-004	A0900C-004	Japan	0.651	0.349	2	85	63.833	54.65	85	81.6667	68.8333	57.5	20.5	10.613	63.1667	97.4167
A0900C-003	A0900C-003	Japan	0.642	0.358	2	87.5	72	63.75	80	81.6667	65.25	58.75	18	10.413	64.5	91.6667
